# Supplementary material for: Two new species of the genus Conocybe (Agaricales, Bolbitiaceae) from Punjab, Pakistan
Source: MycoKeys. 2026 Feb 27;129:129–43. doi: 10.3897/mycokeys.129.177354 (PMC12966846; doi:10.3897/mycokeys.129.177354)
Supplement: XML Treatment for Conocybe kotadduensis [file mycokeys.129.177354-treatment1.xml]

<!DOCTYPE tp:taxon-treatment
  PUBLIC "-//TaxonX//DTD Taxonomic Treatment Publishing DTD v0 20100105//EN" "tax-treatment-NSO.dtd">
<tp:taxon-treatment xmlns:tp="http://www.plazi.org/taxpub"><tp:treatment-meta><kwd-group><label>Taxon classification</label><kwd>
                <named-content content-type="kingdom">Fungi</named-content>
              </kwd><kwd>
                <named-content content-type="order">Agaricales</named-content>
              </kwd><kwd>
                <named-content content-type="family">Bolbitiaceae</named-content>
              </kwd></kwd-group><mixed-citation publication-type="journal"><person-group><name><surname>Jin</surname><given-names>Yilan</given-names></name><name><surname>Haqnawaz</surname><given-names>Muhammad</given-names></name><name><surname>Niazi</surname><given-names>Abdul Rehman</given-names></name><name><surname>Lu</surname><given-names>Pingzhu</given-names></name><name><surname>Khalid</surname><given-names>Abdul Nasir</given-names></name><name><surname>Li</surname><given-names>Qirui</given-names></name></person-group><article-title>Two new species of the genus <italic><tp:taxon-name><tp:taxon-name-part taxon-name-part-type="genus" reg="Conocybe">Conocybe</tp:taxon-name-part></tp:taxon-name></italic> (<tp:taxon-name><tp:taxon-name-part taxon-name-part-type="order" reg="Agaricales">Agaricales</tp:taxon-name-part></tp:taxon-name>, <tp:taxon-name><tp:taxon-name-part taxon-name-part-type="family" reg="Bolbitiaceae">Bolbitiaceae</tp:taxon-name-part></tp:taxon-name>) from Punjab, Pakistan</article-title><source>MycoKeys</source><day>27</day><month>02</month><year>2026</year><volume>129</volume><fpage>129</fpage><lpage>143</lpage><pub-id pub-id-type="doi">10.3897/mycokeys.129.177354</pub-id></mixed-citation></tp:treatment-meta><tp:nomenclature><tp:taxon-name><object-id xmlns:xlink="http://www.w3.org/1999/xlink" content-type="arpha" xlink:type="simple">82AB4563-07F0-578D-8DB2-BF0990F2C48D</object-id>
                    		<tp:taxon-name-part taxon-name-part-type="genus" reg="Conocybe">Conocybe</tp:taxon-name-part> <tp:taxon-name-part taxon-name-part-type="species" reg="kotadduensis">kotadduensis</tp:taxon-name-part>
                    	
                    		<object-id xmlns:xlink="http://www.w3.org/1999/xlink" content-type="mycobank" xlink:type="simple">855941</object-id>
                    	</tp:taxon-name><tp:taxon-authority>Haqnawaz, Niazi &amp; Khalid</tp:taxon-authority><tp:taxon-status xmlns:xlink="http://www.w3.org/1999/xlink" xlink:type="simple">sp. nov.</tp:taxon-status><xref ref-type="fig" rid="F3">Figs 3</xref><xref ref-type="fig" rid="F4">, 4</xref></tp:nomenclature><tp:treatment-sec sec-type="Etymology"><title>Etymology.</title><p>Species name “kotadduensis” (Latin) refers to the type locality Kot Addu, Punjab, Pakistan.</p></tp:treatment-sec><tp:treatment-sec sec-type="Holotype"><title>Holotype.</title><p>Pakistan • Punjab, Kot Addu District, bed of Indus River, (<named-content xmlns:xlink="http://www.w3.org/1999/xlink" content-type="dwc:verbatimCoordinates" xlink:type="simple">30°23'27"N, 70°48'28"E</named-content>, 127 m a.s.l.), on plant debris, June 14, 2023, <italic>Muhammad. Haqnawaz</italic>, KA-06 (LAH38248). GenBank: <ext-link xmlns:xlink="http://www.w3.org/1999/xlink" xlink:href="PQ409233" ext-link-type="gen" xlink:type="simple">PQ409233</ext-link> (nrITS), <ext-link xmlns:xlink="http://www.w3.org/1999/xlink" xlink:href="PQ409236" ext-link-type="gen" xlink:type="simple">PQ409236</ext-link> (nrLSU).</p></tp:treatment-sec><tp:treatment-sec sec-type="Diagnosis"><title>Diagnosis.</title><p><italic><tp:taxon-name><tp:taxon-name-part taxon-name-part-type="genus" reg="Conocybe">Conocybe</tp:taxon-name-part> <tp:taxon-name-part taxon-name-part-type="species" reg="kotadduensis">kotadduensis</tp:taxon-name-part></tp:taxon-name></italic> is different from the closest species, <italic><tp:taxon-name><tp:taxon-name-part taxon-name-part-type="genus" reg="Conocybe">C.</tp:taxon-name-part> <tp:taxon-name-part taxon-name-part-type="species" reg="nitrophila">nitrophila</tp:taxon-name-part></tp:taxon-name></italic>, by its relatively light gray to pale yellow, parabolic absence of thick glutinous veil and viscid in regular to slightly crenate margins of pileus, adnexed, broad, thick lamellae with 2–3 tires of lamellulae, scabrous surface of stipe, amygdaliform to ovoid basidiospores, mostly broad bi-sterigmate of basidia, clavate, utriform with median constriction, fusiform, cylindrical shape of lecythiform cheilocystidia, sphero-pedunculate to obovoid, globose to sub-globose pileipellis elements.</p><fig id="F3" position="float" orientation="portrait"><object-id xmlns:xlink="http://www.w3.org/1999/xlink" content-type="doi" xlink:type="simple">10.3897/mycokeys.129.177354.figure3</object-id><object-id xmlns:xlink="http://www.w3.org/1999/xlink" content-type="arpha" xlink:type="simple">BFF28C8B-C4A4-5A4D-9027-B5C40F25DBE9</object-id><label>Figure 3.</label><caption><p><bold>A, B</bold>. Basidiomata of <italic><tp:taxon-name><tp:taxon-name-part taxon-name-part-type="genus" reg="Conocybe">Conocybe</tp:taxon-name-part> <tp:taxon-name-part taxon-name-part-type="species" reg="kotadduensis">kotadduensis</tp:taxon-name-part></tp:taxon-name></italic>. (<bold>A</bold>. Holotype LAH38248); <bold>C</bold>. Sampling site. Scale bars: 10 mm (<bold>A, B</bold>).</p></caption><graphic xmlns:xlink="http://www.w3.org/1999/xlink" xlink:href="mycokeys-129-129-g003.jpg" id="oo_1550483.jpg" position="float" orientation="portrait" xlink:type="simple"><uri content-type="original_file" xlink:type="simple">https://binary.pensoft.net/fig/1550483</uri></graphic></fig></tp:treatment-sec><tp:treatment-sec sec-type="Description"><title>Description.</title><p><bold><italic>Pileus</italic></bold> 10–13 mm diam., hemispherical to parabolic at young stage, conical, parabolic when old, straight shape of margins, regular to slightly crenate cap margins, velutinous surface, light gray (7.5 YR 8/1) to pale yellow (2.5 Y 8/4), with dull yellow orange (10YR 7/4) center. <bold><italic>Lamellae</italic></bold> adnexed, broad, thick, subdistant, fimbriate, unequal, with exceeding 1–3 tires, dull yellow orange (10 YR 7/4) to orange (7.5 YR 7/6). <bold><italic>Stipe</italic></bold> 25–49 mm in length, cylindrical, flexuous, central, with slightly scabrous surface, hard and dry, slightly broad toward base, orange (5 Y.R 6/6) at upper side, dull yellow orange (10 YR 7/4) at base, grayish white (N 8/0).</p><fig id="F4" position="float" orientation="portrait"><object-id xmlns:xlink="http://www.w3.org/1999/xlink" content-type="doi" xlink:type="simple">10.3897/mycokeys.129.177354.figure4</object-id><object-id xmlns:xlink="http://www.w3.org/1999/xlink" content-type="arpha" xlink:type="simple">87E182D3-A78C-57BC-BDFD-BABD30C96C05</object-id><label>Figure 4.</label><caption><p><bold>A–D</bold>. Microscopic structures of <italic><tp:taxon-name><tp:taxon-name-part taxon-name-part-type="genus" reg="Conocybe">Conocybe</tp:taxon-name-part> <tp:taxon-name-part taxon-name-part-type="species" reg="kotadduensis">kotadduensis</tp:taxon-name-part></tp:taxon-name></italic>. (<bold>A</bold>. Holotype LAH38248). <bold>A</bold>. Basidia; <bold>B</bold>. Basidiospores; <bold>C</bold>. Cheilocystidia; <bold>D</bold>. Pileipellis elements. Scale bars: 10 µm.</p></caption><graphic xmlns:xlink="http://www.w3.org/1999/xlink" xlink:href="mycokeys-129-129-g004.jpg" id="oo_1550484.jpg" position="float" orientation="portrait" xlink:type="simple"><uri content-type="original_file" xlink:type="simple">https://binary.pensoft.net/fig/1550484</uri></graphic></fig><p><bold><italic>Basidiospores</italic></bold> [100/2/3], (13.2–)13.5–15.5 (–16) × (8–)8.5–9.5(–10) µm, avl × avw = 14.7 × 9.0 µm, Q = 1.47–1.69, Q<sub>av</sub> = 1.62, amygdaliform to ovoid, yellowish to slightly light brown in 5% KOH, thin walled, guttulate, prominent germ pore. <bold><italic>Basidia</italic></bold> [30/2/3] (24–)24–28(–29) × (10.5–)11–11(–11.5) µm, clavate, with 2 sterigmata with broad width, hyaline in 5% KOH, thin-walled. <bold><italic>Cheilocystidia</italic></bold> [30/3/3] (14–) 14.5–24(–24.5) × (5.5–)6.–10.5(–11) µm, lecythiform with clavate, utriform with median constriction, fusiform, cylindrical shap of cells, rarely lageniform, hyaline, thin walled. <bold><italic>Pileipellis</italic></bold> [30/2/3] (25–89 × 1637 µm, sphero-pedunculate to obovoid, globose to sub-globose, hyaline and thin walled. <bold><italic>Stipitipellis</italic></bold> 8–23 µm, avw = 9.8 µm, cutis, hyaline in 5% KOH, thin walled, septate, unbranched, regular. <bold><italic>Caulocystidia</italic></bold> [15/3/3] 9–14 × 5–7 µm, rarely present, clavate to cylindrical, hyaline in 5% KOH, thin walled. Clamp connection absent.</p></tp:treatment-sec><tp:treatment-sec sec-type="Ecology and habitat"><title>Ecology and habitat.</title><p>Gregarious, terrestrial, under plants of <italic><tp:taxon-name><tp:taxon-name-part taxon-name-part-type="genus" reg="Saccharum">Saccharum</tp:taxon-name-part> <tp:taxon-name-part taxon-name-part-type="species" reg="bengalense">bengalense</tp:taxon-name-part></tp:taxon-name></italic> and <italic><tp:taxon-name><tp:taxon-name-part taxon-name-part-type="genus" reg="Cyperus">Cyperus</tp:taxon-name-part> <tp:taxon-name-part taxon-name-part-type="species" reg="rotundus">rotundus</tp:taxon-name-part></tp:taxon-name></italic>.</p></tp:treatment-sec><tp:treatment-sec sec-type="Additional specimens examined"><title>Additional specimens examined.</title><p>Pakistan • Punjab, Kot Addu, bed of Indus River, <named-content xmlns:xlink="http://www.w3.org/1999/xlink" content-type="dwc:verbatimCoordinates" xlink:type="simple">30°25'19"N, 70°52'44"E</named-content>, 132 m a.s.l., June 26, 2020, FW-98, <italic>Muhammad Haqnawaz</italic>, (<bold><italic>Paratype</italic></bold> LAH38249), GenBank: <ext-link xmlns:xlink="http://www.w3.org/1999/xlink" xlink:href="PQ409234" ext-link-type="gen" xlink:type="simple">PQ409234</ext-link> [nrITS], <ext-link xmlns:xlink="http://www.w3.org/1999/xlink" xlink:href="PQ409237" ext-link-type="gen" xlink:type="simple">PQ409237</ext-link> [nrLSU]. • <named-content xmlns:xlink="http://www.w3.org/1999/xlink" content-type="dwc:verbatimCoordinates" xlink:type="simple">30°14'44"N, 70°51'04"E</named-content>, 134 m a.s.l. under <italic><tp:taxon-name><tp:taxon-name-part taxon-name-part-type="genus" reg="Cyperus">Cyperus</tp:taxon-name-part> <tp:taxon-name-part taxon-name-part-type="species" reg="rotundus">rotundus</tp:taxon-name-part></tp:taxon-name></italic>, August 15, 2021, TA-51, Muhammad Haqnawaz (<bold><italic>Paratype</italic></bold> LAH38250), GenBank: <ext-link xmlns:xlink="http://www.w3.org/1999/xlink" xlink:href="PQ409235" ext-link-type="gen" xlink:type="simple">PQ409235</ext-link> (nrITS), <ext-link xmlns:xlink="http://www.w3.org/1999/xlink" xlink:href="PQ409238" ext-link-type="gen" xlink:type="simple">PQ409238</ext-link> (nrLSU).</p></tp:treatment-sec></tp:taxon-treatment>
