# Supplementary material for: Two new species of the genus Conocybe (Agaricales, Bolbitiaceae) from Punjab, Pakistan
Source: MycoKeys. 2026 Feb 27;129:129–43. doi: 10.3897/mycokeys.129.177354 (PMC12966846; doi:10.3897/mycokeys.129.177354)
Supplement: XML Treatment for Conocybe safariensis [file mycokeys.129.177354-treatment2.xml]

<!DOCTYPE tp:taxon-treatment
  PUBLIC "-//TaxonX//DTD Taxonomic Treatment Publishing DTD v0 20100105//EN" "tax-treatment-NSO.dtd">
<tp:taxon-treatment xmlns:tp="http://www.plazi.org/taxpub"><tp:treatment-meta><kwd-group><label>Taxon classification</label><kwd>
                <named-content content-type="kingdom">Fungi</named-content>
              </kwd><kwd>
                <named-content content-type="order">Agaricales</named-content>
              </kwd><kwd>
                <named-content content-type="family">Bolbitiaceae</named-content>
              </kwd></kwd-group><mixed-citation publication-type="journal"><person-group><name><surname>Jin</surname><given-names>Yilan</given-names></name><name><surname>Haqnawaz</surname><given-names>Muhammad</given-names></name><name><surname>Niazi</surname><given-names>Abdul Rehman</given-names></name><name><surname>Lu</surname><given-names>Pingzhu</given-names></name><name><surname>Khalid</surname><given-names>Abdul Nasir</given-names></name><name><surname>Li</surname><given-names>Qirui</given-names></name></person-group><article-title>Two new species of the genus <italic><tp:taxon-name><tp:taxon-name-part taxon-name-part-type="genus" reg="Conocybe">Conocybe</tp:taxon-name-part></tp:taxon-name></italic> (<tp:taxon-name><tp:taxon-name-part taxon-name-part-type="order" reg="Agaricales">Agaricales</tp:taxon-name-part></tp:taxon-name>, <tp:taxon-name><tp:taxon-name-part taxon-name-part-type="family" reg="Bolbitiaceae">Bolbitiaceae</tp:taxon-name-part></tp:taxon-name>) from Punjab, Pakistan</article-title><source>MycoKeys</source><day>27</day><month>02</month><year>2026</year><volume>129</volume><fpage>129</fpage><lpage>143</lpage><pub-id pub-id-type="doi">10.3897/mycokeys.129.177354</pub-id></mixed-citation></tp:treatment-meta><tp:nomenclature><tp:taxon-name><object-id xmlns:xlink="http://www.w3.org/1999/xlink" content-type="arpha" xlink:type="simple">8478AAFB-264F-5B88-90FE-896C85021484</object-id>
                    		<tp:taxon-name-part taxon-name-part-type="genus" reg="Conocybe">Conocybe</tp:taxon-name-part> <tp:taxon-name-part taxon-name-part-type="species" reg="safariensis">safariensis</tp:taxon-name-part>
                    	
                    		<object-id xmlns:xlink="http://www.w3.org/1999/xlink" content-type="mycobank" xlink:type="simple">854578</object-id>
                    	</tp:taxon-name><tp:taxon-authority>Niazi, Haqnawaz &amp; Khalid</tp:taxon-authority><tp:taxon-status xmlns:xlink="http://www.w3.org/1999/xlink" xlink:type="simple">sp. nov.</tp:taxon-status><xref ref-type="fig" rid="F5">Figs 5</xref><xref ref-type="fig" rid="F6">, 6</xref></tp:nomenclature><tp:treatment-sec sec-type="Etymology"><title>Etymology.</title><p>Species name safariensis (Latin) refers to the locality of the taxon. i.e., Safari Park, Kot Addu, Punjab, Pakistan.</p></tp:treatment-sec><tp:treatment-sec sec-type="Holotype"><title>Holotype.</title><p>Pakistan • Punjab, Kot Addu District, bed of Indus River, (<named-content xmlns:xlink="http://www.w3.org/1999/xlink" content-type="dwc:verbatimCoordinates" xlink:type="simple">30°31'33.63"N, 70°56'29.71"E</named-content>, 135 m a.s.l.), on plant debris under <italic><tp:taxon-name><tp:taxon-name-part taxon-name-part-type="genus" reg="Tamarix">Tamarix</tp:taxon-name-part> <tp:taxon-name-part taxon-name-part-type="species" reg="aphylla">aphylla</tp:taxon-name-part></tp:taxon-name></italic>, July 05, 2021, <italic>Muhammad. Haqnawaz</italic>, HQ-69 (LAH38252). GenBank: <ext-link xmlns:xlink="http://www.w3.org/1999/xlink" xlink:href="PP973139" ext-link-type="gen" xlink:type="simple">PP973139</ext-link> (nrITS), <ext-link xmlns:xlink="http://www.w3.org/1999/xlink" xlink:href="PP973145" ext-link-type="gen" xlink:type="simple">PP973145</ext-link> (nrLSU).</p></tp:treatment-sec><tp:treatment-sec sec-type="Diagnosis"><title>Diagnosis.</title><p><italic><tp:taxon-name><tp:taxon-name-part taxon-name-part-type="genus" reg="Conocybe">Conocybe</tp:taxon-name-part> <tp:taxon-name-part taxon-name-part-type="species" reg="safariensis">safariensis</tp:taxon-name-part></tp:taxon-name></italic> is different from the closest species, <italic><tp:taxon-name><tp:taxon-name-part taxon-name-part-type="genus" reg="Conocybe">C.</tp:taxon-name-part> <tp:taxon-name-part taxon-name-part-type="species" reg="ceracea">ceracea</tp:taxon-name-part></tp:taxon-name></italic>, by its hemispherical, lentiform, obtusely conical, then convex to plane and straight margin of pileus, orange to light gray stipe, obovoid to lacrymoid basidiospores, obovoid, ellipsoid to globose cheilocystidia, oblong, globose, clavate and fusiform elements of pileipellis, ellipsoid to broadly ellipsoid, clavate to broadly clavate caulocystidia, and absence of pleurocystidia.</p><fig id="F5" position="float" orientation="portrait"><object-id xmlns:xlink="http://www.w3.org/1999/xlink" content-type="doi" xlink:type="simple">10.3897/mycokeys.129.177354.figure5</object-id><object-id xmlns:xlink="http://www.w3.org/1999/xlink" content-type="arpha" xlink:type="simple">BC1E12E4-1635-5FF6-8784-62951C54C1A1</object-id><label>Figure 5.</label><caption><p><bold>A</bold>. Basidiomata of <italic><tp:taxon-name><tp:taxon-name-part taxon-name-part-type="genus" reg="Conocybe">Conocybe</tp:taxon-name-part> <tp:taxon-name-part taxon-name-part-type="species" reg="safariensis">safariensis</tp:taxon-name-part></tp:taxon-name></italic>. (<bold>A</bold>. Holotype LAH38252); <bold>B</bold>. Sampling site, Scale bar: 10 mm (<bold>A</bold>).</p></caption><graphic xmlns:xlink="http://www.w3.org/1999/xlink" xlink:href="mycokeys-129-129-g005.jpg" id="oo_1550485.jpg" position="float" orientation="portrait" xlink:type="simple"><uri content-type="original_file" xlink:type="simple">https://binary.pensoft.net/fig/1550485</uri></graphic></fig></tp:treatment-sec><tp:treatment-sec sec-type="Description"><title>Description.</title><p><bold><italic>Pileus</italic></bold> 15–24 mm long, hemispherical to campanulate at young stage, sub hemispherical, lentiform, obtusely conical, then convex to plane when old, slightly regular, straight shape and sulcate cap margins, smooth, light gray to dull orange (7.5 YR 8/2, 7/4), texture soft, thin, light gray (7.5 YR 8/2), <bold><italic>Lamellae</italic></bold> adnate, broad, average, sub distant, even, unequal, exceeding, and 3–7 tires, orange (7.5 YR 7/6). <bold><italic>Stipe</italic></bold> 25–49 mm in length, flexuous, white scabrous surface, costate surface, bulbous base, orange (7.5 YR 4/3) at the base, light brownish gray (7.5 YR 7/2) to light gray (5 YR 8/1) toward base.</p><fig id="F6" position="float" orientation="portrait"><object-id xmlns:xlink="http://www.w3.org/1999/xlink" content-type="doi" xlink:type="simple">10.3897/mycokeys.129.177354.figure6</object-id><object-id xmlns:xlink="http://www.w3.org/1999/xlink" content-type="arpha" xlink:type="simple">0869DDF5-05F8-51DF-8C93-FD9C27F3449E</object-id><label>Figure 6.</label><caption><p><bold>A–D</bold>. Microscopic structures of <italic><tp:taxon-name><tp:taxon-name-part taxon-name-part-type="genus" reg="Conocybe">Conocybe</tp:taxon-name-part> <tp:taxon-name-part taxon-name-part-type="species" reg="safariensis">safariensis</tp:taxon-name-part></tp:taxon-name></italic>. (<bold>A</bold>. Holotype LAH38252). <bold>A</bold>. Basidia; <bold>B</bold>. Basidiospores; <bold>C</bold>. Cheilocystidia; <bold>D</bold>. Pileipellis. Scale bars: 10 µm (<bold>A–D</bold>).</p></caption><graphic xmlns:xlink="http://www.w3.org/1999/xlink" xlink:href="mycokeys-129-129-g006.jpg" id="oo_1550486.jpg" position="float" orientation="portrait" xlink:type="simple"><uri content-type="original_file" xlink:type="simple">https://binary.pensoft.net/fig/1550486</uri></graphic></fig><p><bold><italic>Basidiospores</italic></bold> [100/2/3], (8–) 8.6–10 (–10.5) × (4.5–) 4.8–5.5(–6) µm, avl × avw = 9.5 × 5.2 µm, Q = 1.63–2.2, Qav = 1.8, obovoid to lacrymoid, yellowish green to light reddish brown in water, guttulate, thick walled, prominent germ pore present. <bold><italic>Basidia</italic></bold> [30/2/3] (15–)16–23(–24) × (7–)8–12(–13) µm, clavate to broadly clavate, slightly cylindrical, with 1–4 sterigmata, hyaline in 5% KOH, amyloid, thin–walled, guttulate. <bold><italic>Cheilocystidia</italic></bold> [40/2/3] 16–25 × 8–12 µm, lecythiform with ellipsoid to broadly ellipsoid, globose to subglobose, clavate to broadly clavate cells, hyaline, thick walled. <bold><italic>Pleurocystidia</italic></bold> absent. <bold><italic>Pileipellis</italic></bold> [30/2/3] 20–50 × 18–36 µm, irregular epithelium, oblong, globose to subglobose, clavate to broadly clavate, fusiform elements, thin-walled. <bold><italic>Stipitipellis</italic></bold> 8–17 µm, avw = 12.5 µm, regular, trichoderm, hyaline, thin walled, septate, unbranched, regular, clamp connection present. <bold><italic>Caulocystidia</italic></bold> [30/2/3] 11–33 × 7–13 µm, rearly present, cylindrical ellipsoid to broadly ellipsoid, globose to subglobose, clavate to broadly clavate cells hyaline in 5% KOH.</p></tp:treatment-sec><tp:treatment-sec sec-type="Ecology and habitat"><title>Ecology and habitat.</title><p>Gregarious, terrestrial, under <italic><tp:taxon-name><tp:taxon-name-part taxon-name-part-type="genus" reg="Tamarix">Tamarix</tp:taxon-name-part> <tp:taxon-name-part taxon-name-part-type="species" reg="aphylla">aphylla</tp:taxon-name-part></tp:taxon-name></italic>, on loamy soil rich in organic matter.</p></tp:treatment-sec><tp:treatment-sec sec-type="Additional specimens examined"><title>Additional specimens examined.</title><p>Pakistan • Punjab, Kot Addu, Noor Shah Thal, <named-content xmlns:xlink="http://www.w3.org/1999/xlink" content-type="dwc:verbatimCoordinates" xlink:type="simple">30°31'33.63"N, 70°56'29.71"E</named-content>, 135 m a.s.l., September 29, 2022, <italic>Muhammad Haqnawaz</italic>, (<bold><italic>Paratype</italic></bold> LAH38251), GenBank: <ext-link xmlns:xlink="http://www.w3.org/1999/xlink" xlink:href="PP973138" ext-link-type="gen" xlink:type="simple">PP973138</ext-link> [nrITS], <ext-link xmlns:xlink="http://www.w3.org/1999/xlink" xlink:href="PP973144" ext-link-type="gen" xlink:type="simple">PP973144</ext-link> [nrLSU]. • <named-content xmlns:xlink="http://www.w3.org/1999/xlink" content-type="dwc:verbatimCoordinates" xlink:type="simple">30°25'21"N, 70°52'46"E</named-content> 132 m. a.s.l., September 10, 2023, MQ-151, Muhammad Haqnawaz (<bold><italic>Paratype</italic></bold> LAH38253), GenBank: <ext-link xmlns:xlink="http://www.w3.org/1999/xlink" xlink:href="PP973140" ext-link-type="gen" xlink:type="simple">PP973140</ext-link> (nrITS).</p></tp:treatment-sec></tp:taxon-treatment>
