# Supplementary material for: Two new species of the genus Conocybe (Agaricales, Bolbitiaceae) from Punjab, Pakistan
Source: MycoKeys. 2026 Feb 27;129:129–43. doi: 10.3897/mycokeys.129.177354 (PMC12966846; doi:10.3897/mycokeys.129.177354)
Supplement: Supplementary material 2 — LSU sequences [file mycokeys-129-129-s002.fas]

>LAH38248_Conocybe_kotadduensis
TACCCGCTGAACTTAAGCATATCAATTAAGCGGAGRWARWRRAACTAACAAGGATTCCCC
TAGTAACTGCGAGTGAAGCGGGAAAAGCTCAAATTTAAAATCTGGCGGTCTTTGGCCGTC
CGAGTTGTAATCTAGAGAAGTGTTATCCGCGTTGGACCGTGTACAAGTCTCCTGGAATGG
AGCATCATAGAGGGTGAGAATCCCGTCTTTGACACGGACTATCAGTGCTTTGTGATGCGC
TCTCAAAGAGTCGAGTTGTTTGGGAATGCAGCTCTAAATGGGTGGTAAATTCCATCTAAA
GCTAAATATTGGCGAGAGACCGATAGCGAACAAGTACCGTGAGGGAAAGATGAAAAGAAC
TTTGGAAAGAGAGTTAAACAGTACGTGAAATTGCTGAAAGGGAAACGCTTGAAGTCAGTC
ACGTTGGCTAGAAATCAACCTTGCTTTTGCTGGGCGTACTTTCTGGTTAACGGGTCAGCA
TCAATTTTGACCATTGGAAAAAGTTCAGAGGAATGTGGCATCTTCGGGTGTGTTATAGCC
TCTGTTCGCATACAATGGTTGGGATTGAGGATCTCAGCACGCCGCAAGGCCGGGTTTCGA
CCACGTTCGTGCTTAGGATGCTGGCATAATGGCTTTAATCGACCCGTCTTGAAACACGGA
CCAAGGAGTCTAACATGCCTGCGAGTGTTTGGGTGGAAAACCCGAGCGCGTAATGAAAGT
GAAAGTTGAGATCCCTGTCGTGGGGAGCATCGACGCCCGGACCAGACCTTTTGTGACGGA
TCCGCGGTAGAGCATGTATGTTGGGACCCGAAAGATGGTGAACTATGCCTGAATAGGGTG
AAGCCAGAGGAAACTCTGGTGGAGGCTCGTAGCGATTCTGACGTGCAAATCGATCGTCAA
ATTTGGGTATAGGGGCGAAAGACTAATCGAACCATCTAGTRSCTGGTTCCTGCCGAGTTT

>LAH38249_Conocybe_kotadduensis
TACTCCGCTGAAGTTAAGCATTTCATAAGCGGAGSWRRYRRAACTAACAAGGGATTCCCC
TMGTAACKGCGAGTGAAGCGGGAAAAGCTCAAATTTAAAATCTGGCGGTCTTTGGCCGTC
CGAKTTGTAATCTAGAGAAGTGTTATCCGCGTTGGACCGTGTACAAGTCTCCTGGAATGG
AGCATCATAGAGGGTGAGAATCCCGTCTTTGACACGGACTAYCAGTGCTTTGTGATGCGC
TCTCAAAGAGTCGAGTTGTTTGGGAATGCAGCTCTAAATGGGTGGTAAATTCCATCTAAA
GCTAAATATTGGMGAGAGACCGATAGCGAACAARTACCGTGAGGGAAAGATGAAAAGAAC
TTTGGAAAGAGAGTTAAACAGTACRTGAAATTGCTGARAGGGAAACGCTTGAAGTCAGTC
ACGTTGGCTAGAAATCAACCTTGCTTTTGCTGGGCGTACTTTCTGGTTAACGGGTCAGCA
TCAATTTTGACCATTGGAAAAAGTTCAGAGGAATGTGGCATCTTCGGGTGTGTTATAGCC
TCTGTTCGCATACMATGGTTGGGATTGAGGATCTCAGCACGCCGCAAGGCCGGGTTTCGA
CCACGTTCGTGCTTAGGATGCTGGCATAATGGCTTTAATCGACCCGTCTTGAAACACGGA
CCAAGGAGTCTAACATGCCTGCRAGTGTTTGGGTGGAAAACCCGAGCGCGTAATGAAAGT
GAAAGTTGAGATCCCTGTCGTGGGGAGCATCGWCGCCCGGACCAGACCTTTTGTGACGGA
TCCGCGKTAGAGCATGTATGTTGGGACCCGAAAGATGGTGAACTATGCCTGAATAGGGTG
AAGCCAGAGGAAACTCTGGTGGAGGCTCGYAGCGRTTCTGACGTGCAAATCGATCGTCAA
ATTTGGGTATAGGGGCGAAAGACTAATCGAACCWKCTWKTAGCTGGTTCCTGCCGAGTTT
CCCCTCAGGAA
>LAH38250_Conocybe_kotadduensis
TACTCCGCTGAAGTTAAGCATTTCATAAGCGGAGSWRRYRRAACTAACAAGGGATTCCCC
TMGTAACKGCGAGTGAAGCGGGAAAAGCTCAAATTTAAAATCTGGCGGTCTTTGGCCGTC
CGAKTTGTAATCTAGAGAAGTGTTATCCGCGTTGGACCGTGTACAAGTCTCCTGGAATGG
AGCATCATAGAGGGTGAGAATCCCGTCTTTGACACGGACTAYCAGTGCTTTGTGATGCGC
TCTCAAAGAGTCGAGTTGTTTGGGAATGCAGCTCTAAATGGGTGGTAAATTCCATCTAAA
GCTAAATATTGGMGAGAGACCGATAGCGAACAARTACCGTGAGGGAAAGATGAAAAGAAC
TTTGGAAAGAGAGTTAAACAGTACRTGAAATTGCTGARAGGGAAACGCTTGAAGTCAGTC
ACGTTGGCTAGAAATCAACCTTGCTTTTGCTGGGCGTACTTTCTGGTTAACGGGTCAGCA
TCAATTTTGACCATTGGAAAAAGTTCAGAGGAATGTGGCATCTTCGGGTGTGTTATAGCC
TCTGTTCGCATACMATGGTTGGGATTGAGGATCTCAGCACGCCGCAAGGCCGGGTTTCGA
CCACGTTCGTGCTTAGGATGCTGGCATAATGGCTTTAATCGACCCGTCTTGAAACACGGA
CCAAGGAGTCTAACATGCCTGCRAGTGTTTGGGTGGAAAACCCGAGCGCGTAATGAAAGT
GAAAGTTGAGATCCCTGTCGTGGGGAGCATCGWCGCCCGGACCAGACCTTTTGTGACGGA
TCCGCGKTAGAGCATGTATGTTGGGACCCGAAAGATGGTGAACTATGCCTGAATAGGGTG
AAGCCAGAGGAAACTCTGGTGGAGGCTCGYAGCGRTTCTGACGTGCAAATCGATCGTCAA
ATTTGGGTATAGGGGCGAAAGACTAATCGAACCWKCTWKTAGCTGGTTCCTGCCGAGTTT
CCCCTCAGGAA
